# Supplementary material for: Opuntia dillenii Haw. Polysaccharide Promotes Cholesterol Efflux in THP-1-Derived Foam Cells via the PPARγ-LXRα Signaling Pathway
Source: Molecules. 2022 Dec 7;27(24):8639. doi: 10.3390/molecules27248639 (PMC9781717; doi:10.3390/molecules27248639)
Supplement: Supplementary file 1 [file molecules-27-08639-s001.zip]

Archive with 1 entries (1 files):
- molecules-2023506-Supplementary.pdf
